# Supplementary material for: Simple and Efficient Pressure Ulcer Reconstruction via Primary Closure Combined with Closed-Incision Negative Pressure Wound Therapy (CiNPWT)—Experience of a Single Surgeon
Source: J Pers Med. 2022 Jan 29;12(2):182. doi: 10.3390/jpm12020182 (PMC8875003; doi:10.3390/jpm12020182)
Supplement: Supplementary file 1 [file jpm-12-00182-s001.zip]

Archive with 1 entries (1 files):
- Pressure Ulcer - Supplementory data 21220207.pdf
